# Supplementary material for: An open label, non-randomized study assessing a prebiotic fiber intervention in a small cohort of Parkinson’s disease participants
Source: Nat Commun. 2023 Feb 18;14:926. doi: 10.1038/s41467-023-36497-x (PMC9938693; doi:10.1038/s41467-023-36497-x)
Supplement: Supplementary file 4 — Source Data [file 41467_2023_36497_MOESM4_ESM.xlsx]

## Sheet: Figure 1
	No Fiber (Baseline)	Fiber 1	Fiber 2	Fiber 3	Fiber 4	Fiber 5
	Total SCFAs (uM)	Total SCFAs (uM)	Total SCFAs (uM)	Total SCFAs (uM)	Total SCFAs (uM)	Total SCFAs (uM)
Healthy Control (1)	4.945	29.005	28.105	31.93	17.055	28.6
Healthy Control (2)	4.645	35.7	49.355	57.755	32.98	40.935
Healthy Control (3)	1.725	36.955	14.665	49.245	26.725	24.035
Healthy Control (4)	3.615	46.395	32.67	57.765	43.855	67.285
Healthy Control (5)	5.35	24.195	14.46	41.605	17.805	35.795
Healthy Control (6)	3.71	48.895	27.42	61.92	45.655	61.92
Healthy Control (7)	4.2325	8.15	7.18	55.485	7.43	30.59
Healthy Control (8)	7.69	46.745	32.875	75.72	51.02	52.41
Healthy Control (9)	4.085	11.845	13.13	19.48	10.675	18.905
Healthy Control (10)	8.4025	34.965	17.915	61.18	22.54	60.425
Parkinson's Disease (1)	2.315	23.645	21.07	32.69	15.3	29.445
Parkinson's Disease (2)	1.5125	34.2	8.325	51.815	8.29	35.575
Parkinson's Disease (3)	1.67	36.26	22.63	48.64	21.395	39.48
Parkinson's Disease (4)	3.865	32.58	18.33	28.99	18.69	30.445
Parkinson's Disease (5)	3.0675	46.17	37.22	69.83	49.335	59.78
Parkinson's Disease (6)	3.425	36.465	23.365	56.545	22.925	45.66
Parkinson's Disease (7)	3.505	47.7	29.475	78.69	41.85	66.29
Parkinson's Disease (8)	1.48	33.5195	23.84	44.31	17.48	45.765
Parkinson's Disease (9)	3.48	42.42	54.83	54.205	41.56	50.98
Parkinson's Disease (10)	3.6075	38.425	22.26	23.815	18.63	36.335

## Sheet: Figure 2a
	Prevotella		Butyrivibrio		Agathobacter		unassigned_Lachnospiraceae		unassigned Ruminococcaceae		Ruminococcus		Dorea		Fusobacterium		Bacteroides		Catenibacterium		Phascolarctobacterium		Bifidobacterium		Anaerostipes		Blautia		Collinsella		Ruminococcus_torques_group		Fusicatenibacter		Parabacteroides		Faecalibacterium		Subdoligranulum
	1st run	2nd run	1st run	2nd run	1st run	2nd run	1st run	2nd run	1st run	2nd run	1st run	2nd run	1st run	2nd run	1st run	2nd run	1st run	2nd run	1st run	2nd run	1st run	2nd run	1st run	2nd run	1st run	2nd run	1st run	2nd run	1st run	2nd run	1st run	2nd run	1st run	2nd run	1st run	2nd run	1st run	2nd run	1st run	2nd run
Blank (Run 1)	0.0133765	0.0119685	0.0294283	0.0274571	0.0398479	0.0394255	0.0121093	0.00971557	0.0208392	0.0211208	0.0343565	0.0332301	0.014503	0.0143622	0.00225289	0.00295691	0.20811	0.204168	0.0137989	0.0167558	0.0129541	0.0102788	0.0391439	0.0257674	0.0133765	0.0146438	0.093354	0.0978598	0.0274571	0.0270346	0.0192903	0.0176007	0.0237961	0.0243593	0.0149254	0.0188679	0.0878626	0.0939172	0.031822	0.0326668
Blank (Run 2)	0.0109828	0.0122501	0.0349197	0.0257674	0.0350606	0.0325261	0.00887074	0.0111236	0.019572	0.0198536	0.0352014	0.0290059	0.0147846	0.0136581	0.00239369	0.0025345	0.208674	0.217122	0.0150662	0.0130949	0.0150662	0.0129541	0.0347789	0.0308364	0.014503	0.0156294	0.0861729	0.0874402	0.0259082	0.0264714	0.0149254	0.0190087	0.0287243	0.0278795	0.019572	0.0194311	0.0946212	0.0934948	0.0308364	0.0280203
Blank (Run 3)	n/a	n/a	n/a	n/a	n/a	n/a	n/a	n/a	n/a	n/a	n/a	n/a	n/a	n/a	n/a	n/a	n/a	n/a	n/a	n/a	n/a	n/a	n/a	n/a	n/a	n/a	n/a	n/a	n/a	n/a	n/a	n/a	n/a	n/a	n/a	n/a	n/a	n/a	n/a	n/a
Inulin (Run 1)	0.0168966	0.0180231	0.00140805	0.000985638	0.0657561	0.0633624	0.021684	0.0280203	0.00999718	0.00999718	0.0078851	0.00704027	0.00816671	0.00957477	0.000563222	0.000985638	0.230639	0.234863	0.0188679	0.0121093	0.0232329	0.0161926	0.0215432	0.0322444	0.0315404	0.0336525	0.154323	0.148409	0.030414	0.0336525	0.0214024	0.0174599	0.06294	0.0595607	0.0125317	0.0135173	0.088285	0.0830752	0.0147846	0.0194312
Inulin (Run 2)	0.0208392	0.0164742	0.00112644	0.00140805	0.068009	0.0682906	0.0270346	0.0249226	0.00971557	0.0102788	0.00661785	0.0078851	0.0102788	0.00985638	0.000422416	0.000563222	0.237116	0.209378	0.0126725	0.0129541	0.0178823	0.0174599	0.0263306	0.0344973	0.0392847	0.0402703	0.152211	0.16432	0.0308364	0.0298507	0.0194311	0.0236553	0.0609687	0.0618136	0.0105604	0.00985638	0.0820896	0.0867361	0.0222472	0.0183047
Inulin (Run 3)	n/a	n/a	n/a	n/a	n/a	n/a	n/a	n/a	n/a	n/a	n/a	n/a	n/a	n/a	n/a	n/a	n/a	n/a	n/a	n/a	n/a	n/a	n/a	n/a	n/a	n/a	n/a	n/a	n/a	n/a	n/a	n/a	n/a	n/a	n/a	n/a	n/a	n/a	n/a	n/a
Resistant starch (Run 1)	0.0245001	0.0290059	0.0411152	0.0387215	0.136863	0.13292	0.0611095	0.0573078	0.0975781	0.0927908	0.015911	0.0160518	0.00887074	0.00633624	0.00464658	0.00239369	0.16432	0.159673	0.00619544	0.00689946	0.014503	0.0161926	0.0111236	0.0168966	0.00760349	0.0114052	0.0732188	0.0671642	0.0181639	0.0142214	0.00704027	0.00957477	0.0206984	0.0176007	0.0129541	0.015207	0.0516756	0.057871	0.0223881	0.0185863
Resistant starch (Run 2)	0.0222473	0.0302732	0.0461842	0.0466066	0.146578	0.142213	0.0704027	0.0771614	0.099127	0.0954661	0.0161926	0.0130949	0.0111236	0.00985638	0.00394255	0.00366094	0.163757	0.170938	0.00957477	0.00591383	0.0104196	0.0123909	0.0111236	0.015911	0.00844832	0.0053506	0.066601	0.0635032	0.0150662	0.0142214	0.00816671	0.00689946	0.020276	0.02098	0.00971557	0.0139397	0.0460434	0.047029	0.0181639	0.0215432
Resistant starch (Run 3)	n/a	n/a	n/a	n/a	n/a	n/a	n/a	n/a	n/a	n/a	n/a	n/a	n/a	n/a	n/a	n/a	n/a	n/a	n/a	n/a	n/a	n/a	n/a	n/a	n/a	n/a	n/a	n/a	n/a	n/a	n/a	n/a	n/a	n/a	n/a	n/a	n/a	n/a	n/a	n/a
Rice bran (Run 1)	0.0150662	0.0149254	0.0208392	0.0188679	0.0330893	0.0371726	0.0206984	0.0228105	0.0206984	0.0230921	0.0330893	0.0328077	0.0191495	0.0171783	0.0371726	0.0402703	0.287665	0.285272	0.0136581	0.0111236	0.0168966	0.0194312	0.0171783	0.0232329	0.0164742	0.0156294	0.0902563	0.0847649	0.0263306	0.021684	0.00872993	0.0078851	0.011546	0.0114052	0.0192903	0.0204168	0.0118277	0.00999718	0.0135173	0.0168966
Rice bran (Run 2)	0.0052098	0.00478738	0.0184455	0.0222473	0.042664	0.0385807	0.0237961	0.0204168	0.0287243	0.0298507	0.0252042	0.0261898	0.0176007	0.0198536	0.0360462	0.0346381	0.310758	0.304281	0.0123909	0.00802591	0.0153478	0.0150662	0.0142214	0.0178823	0.0130949	0.0174599	0.098423	0.104618	0.0177415	0.0198536	0.00816671	0.0122501	0.0156294	0.0130949	0.0191495	0.02098	0.0111236	0.0126725	0.015207	0.0109828
Rice bran (Run 3)	n/a	n/a	n/a	n/a	n/a	n/a	n/a	n/a	n/a	n/a	n/a	n/a	n/a	n/a	n/a	n/a	n/a	n/a	n/a	n/a	n/a	n/a	n/a	n/a	n/a	n/a	n/a	n/a	n/a	n/a	n/a	n/a	n/a	n/a	n/a	n/a	n/a	n/a	n/a	n/a
Resistant maltodextrin (Run 1)	0.00436497	0.00380175	0.00112644	0.000563222	0.0344973	0.0353422	0.0077443	0.00732188	0.00704027	0.0053506	0.00915235	0.00704027	0.0133765	0.00999718	0	0.00140805	0.270769	0.272177	0.0102788	0.00689946	0.015911	0.0154886	0.0116869	0.0205576	0.0102788	0.0160518	0.109547	0.104337	0.0206984	0.0132357	0.0128133	0.0121093	0.123909	0.121937	0.0819487	0.0864545	0.0577302	0.0546325	0.0177415	0.0239369
Resistant maltodextrin (Run 2)	0.00366094	0.0077443	0.00112644	0.000985638	0.0325261	0.0302732	0.00605463	0.00999718	0.00633624	0.00605463	0.00872993	0.00929316	0.00872993	0.00872993	0.000281611	0	0.282174	0.280062	0.0112644	0.0130949	0.0183047	0.0190087	0.0161926	0.026753	0.00971557	0.0114052	0.0961701	0.0949028	0.0219656	0.0192903	0.00844832	0.0104196	0.114193	0.102788	0.0856097	0.0863137	0.0591383	0.0591383	0.0161926	0.0206984
Resistant maltodextrin (Run 3)	n/a	n/a	n/a	n/a	n/a	n/a	n/a	n/a	n/a	n/a	n/a	n/a	n/a	n/a	n/a	n/a	n/a	n/a	n/a	n/a	n/a	n/a	n/a	n/a	n/a	n/a	n/a	n/a	n/a	n/a	n/a	n/a	n/a	n/a	n/a	n/a	n/a	n/a	n/a	n/a

## Sheet: Figure 2b-f
	Acetate (uM)	Propionate (uM)	Butyrate (uM)	Total SCFAs (uM)
Blank (Run 1)	14.91	2.93	3.02	20.86
Blank (Run 2)	14.97	2.94	3.04	20.95
Blank (Run 3)	15.03	3.07	3.21	21.31
Inulin (Run 1)	58.5	32.46	30.67	121.63
Inulin (Run 2)	60.24	33.33	30.95	124.52
Inulin (Run 3)	64.79	37.15	33.6	135.54
Resistant starch (Run 1)	32.15	16.9	34.13	83.18
Resistant starch (Run 2)	36.02	18.77	37.57	92.36
Resistant starch (Run 3)	35.82	18.36	36.78	90.96
Rice bran (Run 1)	27.51	14.53	12.51	54.55
Rice bran (Run 2)	21.67	11.42	9.78	42.87
Rice bran (Run 3)	25.54	13.26	11.79	50.59
Resistant maltodextrin (Run 1)	65.63	48.56	24.83	139.02
Resistant maltodextrin (Run 2)	64.91	48.19	24.86	137.96
Resistant maltodextrin (Run 3)	67.79	49.47	25.74	143

## Sheet: Figure 3a
BASELINE (BL)
Study Code	Shannon	Simpson	Richness	Evenness
PDP001	3.20284	0.919162	89	0.713544
PDP002	2.83163	0.896205	62	0.6861
PDP003	2.97768	0.915398	63	0.718703
PDP004	3.06716	0.937718	57	0.758624
PDP005	1.96353	0.776561	60	0.47957
PDP006	3.45894	0.95763	78	0.793935
PDP007	3.30058	0.937737	77	0.759836
PDP008	2.99243	0.925149	79	0.684853
PDP009	3.12711	0.927651	67	0.743718
PDP010	3.19688	0.935424	79	0.731644
PDP011	3.28217	0.942746	72	0.76746
PDP012	3.38498	0.946314	93	0.746808
PDP013	Failed Sequencing	Failed Sequencing	Failed Sequencing	Failed Sequencing
PDP014	2.78762	0.886882	77	0.641746
PDP015	3.17688	0.937608	78	0.729193
PDP016	3.01666	0.903134	73	0.70311
PDP017	3.19673	0.920797	84	0.721477
PDP018	2.96049	0.926743	67	0.704093
PDP019	2.36689	0.837363	78	0.543275
PDP020	3.34726	0.949692	88	0.747602
POST BAR (PB)
Study Code	Shannon	Simpson	Richness	Evenness
PDP001	2.89168	0.888399	86	0.649181
PDP002	2.95642	0.913479	60	0.722075
PDP003	2.59075	0.869429	68	0.613993
PDP004	2.72516	0.893892	58	0.671148
PDP005	2.45022	0.864481	64	0.589154
PDP006	3.21846	0.934804	81	0.732393
PDP007	3.20682	0.935044	66	0.765414
PDP008	3.02221	0.911049	78	0.693691
PDP009	2.91498	0.905053	58	0.717896
PDP010	3.1882	0.938462	73	0.74309
PDP011	3.34269	0.952222	63	0.806802
PDP012	3.08423	0.90557	89	0.687119
PDP013	Failed Sequencing	Failed Sequencing	Failed Sequencing	Failed Sequencing
PDP014	2.15838	0.689335	82	0.489794
PDP015	2.66961	0.864113	77	0.614579
PDP016	3.10166	0.933676	73	0.72292
PDP017	3.23572	0.937567	75	0.749445
PDP018	2.56029	0.849782	60	0.625323
PDP019	2.62359	0.781421	95	0.576123
PDP020	3.08874	0.926771	67	0.734593

## Sheet: Figure 3b
BASELINE (BL)
Study Code	d__Bacteria;p__Actinobacteria;c__Actinobacteria;o__Actinomycetales;f__Actinomycetaceae;g__Actinomyces;s__Actinomyces_odontolyticus	d__Bacteria;p__Actinobacteria;c__Actinobacteria;o__Actinomycetales;f__Actinomycetaceae;g__Actinomyces;s__Actinomyces_oris	d__Bacteria;p__Actinobacteria;c__Actinobacteria;o__Actinomycetales;f__Actinomycetaceae;g__Actinomyces;s__Actinomyces_sp_HMSC035G02	d__Bacteria;p__Actinobacteria;c__Actinobacteria;o__Actinomycetales;f__Actinomycetaceae;g__Actinomyces;s__Actinomyces_sp_ICM47	d__Bacteria;p__Actinobacteria;c__Actinobacteria;o__Actinomycetales;f__Actinomycetaceae;g__Actinomyces;s__Actinomyces_sp_S6_Spd3	d__Bacteria;p__Actinobacteria;c__Actinobacteria;o__Bifidobacteriales;f__Bifidobacteriaceae;g__Aeriscardovia;s__Aeriscardovia_aeriphila	d__Bacteria;p__Actinobacteria;c__Actinobacteria;o__Bifidobacteriales;f__Bifidobacteriaceae;g__Bifidobacterium;s__Bifidobacterium_adolescentis	d__Bacteria;p__Actinobacteria;c__Actinobacteria;o__Bifidobacteriales;f__Bifidobacteriaceae;g__Bifidobacterium;s__Bifidobacterium_animalis	d__Bacteria;p__Actinobacteria;c__Actinobacteria;o__Bifidobacteriales;f__Bifidobacteriaceae;g__Bifidobacterium;s__Bifidobacterium_bifidum	d__Bacteria;p__Actinobacteria;c__Actinobacteria;o__Bifidobacteriales;f__Bifidobacteriaceae;g__Bifidobacterium;s__Bifidobacterium_longum	d__Bacteria;p__Actinobacteria;c__Actinobacteria;o__Bifidobacteriales;f__Bifidobacteriaceae;g__Bifidobacterium;s__Bifidobacterium_pseudocatenulatum	d__Bacteria;p__Actinobacteria;c__Coriobacteriia;o__Coriobacteriales;f__Coriobacteriaceae;g__Collinsella;s__Collinsella_aerofaciens	d__Bacteria;p__Actinobacteria;c__Coriobacteriia;o__Coriobacteriales;f__Coriobacteriaceae;g__Collinsella;s__Collinsella_intestinalis	d__Bacteria;p__Actinobacteria;c__Coriobacteriia;o__Coriobacteriales;f__Coriobacteriaceae;g__Collinsella;s__Collinsella_stercoris	d__Bacteria;p__Actinobacteria;c__Coriobacteriia;o__Coriobacteriales;f__Coriobacteriaceae;g__Enorma;s__Collinsella_massiliensis	d__Bacteria;p__Actinobacteria;c__Coriobacteriia;o__Coriobacteriales;f__Coriobacteriaceae;g__Enorma;s__Enorma_massiliensis	d__Bacteria;p__Actinobacteria;c__Coriobacteriia;o__Eggerthellales;f__Eggerthellaceae;g__Adlercreutzia;s__Adlercreutzia_equolifaciens	d__Bacteria;p__Actinobacteria;c__Coriobacteriia;o__Eggerthellales;f__Eggerthellaceae;g__Asaccharobacter;s__Asaccharobacter_celatus	d__Bacteria;p__Actinobacteria;c__Coriobacteriia;o__Eggerthellales;f__Eggerthellaceae;g__Eggerthella;s__Eggerthella_lenta	d__Bacteria;p__Actinobacteria;c__Coriobacteriia;o__Eggerthellales;f__Eggerthellaceae;g__Enterorhabdus;s__Enterorhabdus_caecimuris	d__Bacteria;p__Actinobacteria;c__Coriobacteriia;o__Eggerthellales;f__Eggerthellaceae;g__Gordonibacter;s__Gordonibacter_pamelaeae	d__Bacteria;p__Bacteroidetes;c__Bacteroidia;o__Bacteroidales;f__Bacteroidaceae;g__Bacteroides;s__Bacteroides_caccae	d__Bacteria;p__Bacteroidetes;c__Bacteroidia;o__Bacteroidales;f__Bacteroidaceae;g__Bacteroides;s__Bacteroides_cellulosilyticus	d__Bacteria;p__Bacteroidetes;c__Bacteroidia;o__Bacteroidales;f__Bacteroidaceae;g__Bacteroides;s__Bacteroides_dorei	d__Bacteria;p__Bacteroidetes;c__Bacteroidia;o__Bacteroidales;f__Bacteroidaceae;g__Bacteroides;s__Bacteroides_eggerthii	d__Bacteria;p__Bacteroidetes;c__Bacteroidia;o__Bacteroidales;f__Bacteroidaceae;g__Bacteroides;s__Bacteroides_finegoldii	d__Bacteria;p__Bacteroidetes;c__Bacteroidia;o__Bacteroidales;f__Bacteroidaceae;g__Bacteroides;s__Bacteroides_fragilis	d__Bacteria;p__Bacteroidetes;c__Bacteroidia;o__Bacteroidales;f__Bacteroidaceae;g__Bacteroides;s__Bacteroides_intestinalis	d__Bacteria;p__Bacteroidetes;c__Bacteroidia;o__Bacteroidales;f__Bacteroidaceae;g__Bacteroides;s__Bacteroides_massiliensis	d__Bacteria;p__Bacteroidetes;c__Bacteroidia;o__Bacteroidales;f__Bacteroidaceae;g__Bacteroides;s__Bacteroides_ovatus	d__Bacteria;p__Bacteroidetes;c__Bacteroidia;o__Bacteroidales;f__Bacteroidaceae;g__Bacteroides;s__Bacteroides_salyersiae	d__Bacteria;p__Bacteroidetes;c__Bacteroidia;o__Bacteroidales;f__Bacteroidaceae;g__Bacteroides;s__Bacteroides_stercoris	d__Bacteria;p__Bacteroidetes;c__Bacteroidia;o__Bacteroidales;f__Bacteroidaceae;g__Bacteroides;s__Bacteroides_thetaiotaomicron	d__Bacteria;p__Bacteroidetes;c__Bacteroidia;o__Bacteroidales;f__Bacteroidaceae;g__Bacteroides;s__Bacteroides_uniformis	d__Bacteria;p__Bacteroidetes;c__Bacteroidia;o__Bacteroidales;f__Bacteroidaceae;g__Bacteroides;s__Bacteroides_vulgatus	d__Bacteria;p__Bacteroidetes;c__Bacteroidia;o__Bacteroidales;f__Bacteroidaceae;g__Bacteroides;s__Bacteroides_xylanisolvens	d__Bacteria;p__Bacteroidetes;c__Bacteroidia;o__Bacteroidales;f__Barnesiellaceae;g__Barnesiella;s__Barnesiella_intestinihominis	d__Bacteria;p__Bacteroidetes;c__Bacteroidia;o__Bacteroidales;f__Odoribacteraceae;g__Butyricimonas;s__Butyricimonas_virosa	d__Bacteria;p__Bacteroidetes;c__Bacteroidia;o__Bacteroidales;f__Odoribacteraceae;g__Odoribacter;s__Odoribacter_splanchnicus	d__Bacteria;p__Bacteroidetes;c__Bacteroidia;o__Bacteroidales;f__Prevotellaceae;g__Prevotella;s__Prevotella_copri	d__Bacteria;p__Bacteroidetes;c__Bacteroidia;o__Bacteroidales;f__Rikenellaceae;g__Alistipes;s__Alistipes_finegoldii	d__Bacteria;p__Bacteroidetes;c__Bacteroidia;o__Bacteroidales;f__Rikenellaceae;g__Alistipes;s__Alistipes_indistinctus	d__Bacteria;p__Bacteroidetes;c__Bacteroidia;o__Bacteroidales;f__Rikenellaceae;g__Alistipes;s__Alistipes_inops	d__Bacteria;p__Bacteroidetes;c__Bacteroidia;o__Bacteroidales;f__Rikenellaceae;g__Alistipes;s__Alistipes_putredinis	d__Bacteria;p__Bacteroidetes;c__Bacteroidia;o__Bacteroidales;f__Rikenellaceae;g__Alistipes;s__Alistipes_shahii	d__Bacteria;p__Bacteroidetes;c__Bacteroidia;o__Bacteroidales;f__Tannerellaceae;g__Parabacteroides;s__Parabacteroides_distasonis	d__Bacteria;p__Bacteroidetes;c__Bacteroidia;o__Bacteroidales;f__Tannerellaceae;g__Parabacteroides;s__Parabacteroides_goldsteinii	d__Bacteria;p__Bacteroidetes;c__Bacteroidia;o__Bacteroidales;f__Tannerellaceae;g__Parabacteroides;s__Parabacteroides_merdae	d__Bacteria;p__Firmicutes;c__Bacilli;o__Bacillales;f__Bacillales_unclassified;g__Gemella;s__Gemella_sanguinis
PDP001	0	0	0	0	0	0	0.0246219	0	0	0	0.00208067	0.0348018	0	0.000220919	0	0	0.00275269	0.00446365	0.00155065	5.45e-06	0.000174924	0.00485466	0	0.0138794	0.00224623	0	0.00793003	0.00887616	0	0	0	0	0.00165334	0.0110047	0.0121128	0.000729948	0.012865	9.1e-05	0.00339384	0.0147064	0.00259906	6.11e-05	0	0.00281237	0.00862191	0.00774245	0.000698256	0	0
PDP002	0	0	0	0	0	0	0.0779645	0	0	0.0607347	0.0971824	0.0192014	0	0	0	0	0.0024898	0.0024941	2.25e-05	0	0.0004494	0	0	0.0232553	0	0	0	0	0.0154259	0.0123851	0	0.024779	0.004626	0.25104	0	0.004667	0	6.93e-05	0	0	0.056364	0.0007753	0	0	0	0.0030727	0	0	0
PDP003	0	0	0	0	0	0	0.135582	0	0	0.0511578	0.0720598	0.0213929	0	0	0	0	0.00377147	0.00318997	1.2e-05	4.71e-06	0.00041527	0	0	0.0285601	0	0	0	0	0.00773841	0.00366082	0	0.0391263	0.014535	0.197293	0	0.0106432	0	9.23e-05	0	0	0.0540333	0.00121286	0	0	0	0.0153898	0	0	0
PDP004	0.00153728	0.00176243	0.0040192	0	0	0	0	0	0	0.000304621	0.0618117	0	0	0	0	0	0.0143788	0.0375138	0.0502333	0.00671331	0.0985073	0	0	0	0	0	0.00377026	0	0	6.76e-05	0	0	0	0	0.000575935	0	0	0	0	0	0.0004011	0	0	0	0	0	0	0	0
PDP005	0.000156864	0	0	0	0	6.99e-05	0.401243	0	0.129291	0.0484715	0.0479942	0.0209216	0	7.96e-05	0	0	0.000290032	0.000221042	0.000613264	0	0.00102351	0	0	0.00103906	0.00169959	0	0	0.000482071	0	0.000270532	0	0	0	0.00147361	0.00229841	0	0.000348903	0	0	0	0.00187336	0.000169576	0.000939704	0	0.000101943	0.000361615	0	0	0
PDP006	0	0	0	0	0	0	0	0	0.00165631	0.0157474	0	0.0302796	0	9.6137e-05	0	0	0.00224708	0.00193238	0	0	0.000640345	0.0133519	0.0722165	0.0329174	0	0	0.00220684	0	0	0	0.0617527	0	0.0241178	0.0343166	0	0.0027952	0	7.03e-05	0.00192053	0	0.0524313	0	0	0.0603778	0.00288732	0.00666717	0.00328391	0	0
PDP007	0	0	0	0	0	0	0	0	0	0	0	0.0392902	0	0.000209812	0	0	0.00493425	0.00711103	0.0013513	5.1e-05	0.000728803	0	0.014562	0.0585101	0	0	0	0	0.00723079	0.0236025	0	0	0	0.163386	0	0	0	0	0.0105082	0	0.00063461	0	0	0.0326567	0.00870837	0.0409494	0	0.00661025	0
PDP008	0	0.000456605	0	0	0	0	0.00609986	0	0	0.0278856	0.0822786	0.0353979	0	0	0	0	0.00124029	0.000813126	0.00612889	3.52e-05	0.00845774	0	0	0.00178663	0	0	0	0	0	0	0	0	0.000758061	0.00357275	0.00185546	0	0.0012018	0	0	0	0.00118824	0	0.00556708	0	0	0.000356019	0	0.000524332	0
PDP009	0	0	0	0	0	0	0	0.00587737	0	0	0	0.0186547	0	0	0	0	0.00681576	0.00907459	0.00318731	7.74e-05	0.0034222	0	0	0	0	0.000668033	0	0.0171278	0	0.00152659	0	0	0.00121817	0.0145474	0.0194536	0	0	0	0	0	1.74e-05	0	0	0.0207673	0	0.00248121	0	0.010902	0
PDP010	0	0	0	0	0	0	0.00164237	0	0	0	0	0.0522544	0	0.000308069	2.5e-05	0	0.00238942	0.00143823	0	0	0	0.0090585	0.00943037	7.32e-05	0	0.00304789	0	0	0.00227094	0.00225851	0	0.0101393	0.00192576	0.0999392	0.0429716	0.00893591	0.019283	0	0.0205455	0.0784529	0.00169343	0.00100998	0	0.075794	0.017786	0.00484073	0	0.019012	0
PDP011	0	0	0	0	0	0	0	0	0	0	0	0.054767	0	0.000143369	2.3e-05	0	0.0153675	0.0217483	0.00113353	0.00033113	0.00532421	0.0073796	0	0.00315945	0	0.00190274	0	0	0	0.00043394	0	0.0316956	0	0.0252713	0.0420357	0	0.0462339	0	0.00711263	0	0.0126592	0.00926064	0	0.0459364	0.00163214	0	0	0.00538212	0
PDP012	0	0.000854515	0	2.13e-05	0	0	0.00824844	0	0	0.00835673	0	0.068897	3.58e-05	0.000358006	0	0	0.00628731	0.00589151	0	9.41e-05	0	0.000740377	0	0	0.000116195	1.74e-05	0	0.00454568	0	0.000538525	0.000155612	0.00291873	0	0.0040665	0.002512	0.000410743	9.9e-05	0	0.000246251	0	0	0	0	0.00483709	0.00313705	0	0.0005813	0.000270725	0
PDP014	0	0	0	0	0	4.03e-05	0.246662	0	0.0151262	0.00419382	0	0.0220238	0	4.2e-05	0	0	0.000701061	0.000739713	2.4e-05	0	0.00129138	0.116464	0.0142879	0.0163024	0	0	0	5.77e-05	0.0418569	0.0125299	0.00439059	0.0121762	0.000714012	0.0354328	0	0.00423056	0.0216177	0.00013975	0.00909943	0	0.000147782	0.00224313	0	0.0595613	0	0.00397947	0.00857748	0	0
PDP015	0	0	0	0	0	0	0.11451	0	0	0.00498677	0	0.112498	0.000106465	0.000656076	0.000135898	6.34e-05	0.000108981	0.00122451	0	0	0	0.00138273	0	0.00892225	0.0024407	0	0	0.00540322	0	0.000630691	0.00324887	0.000773483	0.000890342	0.0453478	0.0292663	0.000395331	0.0140786	0.000484836	0.000283723	0	1.08e-05	0.000259651	0	0.00293615	0.00226344	0.0040403	0	0.000145418	0
PDP016	0	0	0	0	0	0	0	0	0	0	0	0.0445159	0	9.8e-05	5.25e-05	0	0.00207418	0.00549774	0	7.53e-05	0.00223295	0.00221814	0.00196566	0.000535789	0.0334577	0	0	0	0	0	0	0.0215736	0.000153769	0.0521462	0.0304846	0.00550645	0	0	0.00132025	0	0.00777655	0	0	0.0320497	0.00102603	0.0010039	0	0.00628921	0
PDP017	0	0	0	0	0	0	0	0	0	0.00262143	0.0287606	0.0994022	0.00028994	0.000694647	0.00016023	0	0.0101871	0.0189866	0.00389956	0.00037281	0.00464391	0.00064484	0.000329043	0.00213174	0.0201392	0	0.00103132	0	0	0.000852864	0	0.000693588	0	0.0346764	0.00112712	0.000872574	0	0	0	0	0.00187189	0	0	0.026762	0.00458806	0.00277446	0.000522866	0.00092164	0
PDP018	0	0	0	0	0	0	0	0	0	0.0208154	0.0112062	0.091035	0.000108348	0.0012973	0.00077533	0	0.00642569	0.0125791	0.000144805	0.000428168	9.59e-05	0.00160494	0.000175732	0.00309385	0	0.000254893	0	0	0	0.00148543	9.21e-05	0.00154308	0.000342247	0.00421603	0.00110017	7.98e-05	0.0099731	0	0.00208769	0.0831357	0	0	0	0.0699281	0.00112516	0.00127989	0	0.000657152	0
PDP019	0.000427783	0.000358316	0.000228842	0.00032638	6.41e-05	0.000141984	0.327034	0.0040378	0.0755187	0.149634	0.00346478	0.127498	0.000213993	0.000631605	0.000532338	0.000144323	0.00941041	0.00251228	0.0048477	0.000113811	0.00087133	0.000305428	0	0	0	0	0.00249154	0	0	0	0	0	0	0.000395847	0.000350078	0	0	0	0	0	0.000195686	0	0	0.000104149	0	1.48e-05	0.000273085	0	0.000422291
PDP020	0	0	0	0	0	0	0.0401877	0	0	0.0303884	0	0.0960822	3.6e-05	0.0003868	8.85e-05	0	0.0033001	0.0075621	0.0010804	0.0001243	0.0018929	0.0337029	0	0.0050474	0.114346	0	0.0527209	0.0072343	0.0072978	0.0026277	0.008173	0.0323142	0.0062594	0.052358	0.0520727	0.0057763	0.0089984	0.0014444	0.0060483	0	0.0025749	0.0003265	0.051225	0	0.0249012	0.0099199	0	0.0363016	0
POST BAR (PB)
Study Code	d__Bacteria;p__Actinobacteria;c__Actinobacteria;o__Actinomycetales;f__Actinomycetaceae;g__Actinomyces;s__Actinomyces_odontolyticus	d__Bacteria;p__Actinobacteria;c__Actinobacteria;o__Actinomycetales;f__Actinomycetaceae;g__Actinomyces;s__Actinomyces_oris	d__Bacteria;p__Actinobacteria;c__Actinobacteria;o__Actinomycetales;f__Actinomycetaceae;g__Actinomyces;s__Actinomyces_sp_HMSC035G02	d__Bacteria;p__Actinobacteria;c__Actinobacteria;o__Actinomycetales;f__Actinomycetaceae;g__Actinomyces;s__Actinomyces_sp_ICM47	d__Bacteria;p__Actinobacteria;c__Actinobacteria;o__Actinomycetales;f__Actinomycetaceae;g__Actinomyces;s__Actinomyces_sp_S6_Spd3	d__Bacteria;p__Actinobacteria;c__Actinobacteria;o__Bifidobacteriales;f__Bifidobacteriaceae;g__Aeriscardovia;s__Aeriscardovia_aeriphila	d__Bacteria;p__Actinobacteria;c__Actinobacteria;o__Bifidobacteriales;f__Bifidobacteriaceae;g__Bifidobacterium;s__Bifidobacterium_adolescentis	d__Bacteria;p__Actinobacteria;c__Actinobacteria;o__Bifidobacteriales;f__Bifidobacteriaceae;g__Bifidobacterium;s__Bifidobacterium_animalis	d__Bacteria;p__Actinobacteria;c__Actinobacteria;o__Bifidobacteriales;f__Bifidobacteriaceae;g__Bifidobacterium;s__Bifidobacterium_bifidum	d__Bacteria;p__Actinobacteria;c__Actinobacteria;o__Bifidobacteriales;f__Bifidobacteriaceae;g__Bifidobacterium;s__Bifidobacterium_longum	d__Bacteria;p__Actinobacteria;c__Actinobacteria;o__Bifidobacteriales;f__Bifidobacteriaceae;g__Bifidobacterium;s__Bifidobacterium_pseudocatenulatum	d__Bacteria;p__Actinobacteria;c__Coriobacteriia;o__Coriobacteriales;f__Coriobacteriaceae;g__Collinsella;s__Collinsella_aerofaciens	d__Bacteria;p__Actinobacteria;c__Coriobacteriia;o__Coriobacteriales;f__Coriobacteriaceae;g__Collinsella;s__Collinsella_intestinalis	d__Bacteria;p__Actinobacteria;c__Coriobacteriia;o__Coriobacteriales;f__Coriobacteriaceae;g__Collinsella;s__Collinsella_stercoris	d__Bacteria;p__Actinobacteria;c__Coriobacteriia;o__Coriobacteriales;f__Coriobacteriaceae;g__Enorma;s__Collinsella_massiliensis	d__Bacteria;p__Actinobacteria;c__Coriobacteriia;o__Coriobacteriales;f__Coriobacteriaceae;g__Enorma;s__Enorma_massiliensis	d__Bacteria;p__Actinobacteria;c__Coriobacteriia;o__Eggerthellales;f__Eggerthellaceae;g__Adlercreutzia;s__Adlercreutzia_equolifaciens	d__Bacteria;p__Actinobacteria;c__Coriobacteriia;o__Eggerthellales;f__Eggerthellaceae;g__Asaccharobacter;s__Asaccharobacter_celatus	d__Bacteria;p__Actinobacteria;c__Coriobacteriia;o__Eggerthellales;f__Eggerthellaceae;g__Eggerthella;s__Eggerthella_lenta	d__Bacteria;p__Actinobacteria;c__Coriobacteriia;o__Eggerthellales;f__Eggerthellaceae;g__Enterorhabdus;s__Enterorhabdus_caecimuris	d__Bacteria;p__Actinobacteria;c__Coriobacteriia;o__Eggerthellales;f__Eggerthellaceae;g__Gordonibacter;s__Gordonibacter_pamelaeae	d__Bacteria;p__Bacteroidetes;c__Bacteroidia;o__Bacteroidales;f__Bacteroidaceae;g__Bacteroides;s__Bacteroides_caccae	d__Bacteria;p__Bacteroidetes;c__Bacteroidia;o__Bacteroidales;f__Bacteroidaceae;g__Bacteroides;s__Bacteroides_cellulosilyticus	d__Bacteria;p__Bacteroidetes;c__Bacteroidia;o__Bacteroidales;f__Bacteroidaceae;g__Bacteroides;s__Bacteroides_dorei	d__Bacteria;p__Bacteroidetes;c__Bacteroidia;o__Bacteroidales;f__Bacteroidaceae;g__Bacteroides;s__Bacteroides_eggerthii	d__Bacteria;p__Bacteroidetes;c__Bacteroidia;o__Bacteroidales;f__Bacteroidaceae;g__Bacteroides;s__Bacteroides_finegoldii	d__Bacteria;p__Bacteroidetes;c__Bacteroidia;o__Bacteroidales;f__Bacteroidaceae;g__Bacteroides;s__Bacteroides_fragilis	d__Bacteria;p__Bacteroidetes;c__Bacteroidia;o__Bacteroidales;f__Bacteroidaceae;g__Bacteroides;s__Bacteroides_intestinalis	d__Bacteria;p__Bacteroidetes;c__Bacteroidia;o__Bacteroidales;f__Bacteroidaceae;g__Bacteroides;s__Bacteroides_massiliensis	d__Bacteria;p__Bacteroidetes;c__Bacteroidia;o__Bacteroidales;f__Bacteroidaceae;g__Bacteroides;s__Bacteroides_ovatus	d__Bacteria;p__Bacteroidetes;c__Bacteroidia;o__Bacteroidales;f__Bacteroidaceae;g__Bacteroides;s__Bacteroides_salyersiae	d__Bacteria;p__Bacteroidetes;c__Bacteroidia;o__Bacteroidales;f__Bacteroidaceae;g__Bacteroides;s__Bacteroides_stercoris	d__Bacteria;p__Bacteroidetes;c__Bacteroidia;o__Bacteroidales;f__Bacteroidaceae;g__Bacteroides;s__Bacteroides_thetaiotaomicron	d__Bacteria;p__Bacteroidetes;c__Bacteroidia;o__Bacteroidales;f__Bacteroidaceae;g__Bacteroides;s__Bacteroides_uniformis	d__Bacteria;p__Bacteroidetes;c__Bacteroidia;o__Bacteroidales;f__Bacteroidaceae;g__Bacteroides;s__Bacteroides_vulgatus	d__Bacteria;p__Bacteroidetes;c__Bacteroidia;o__Bacteroidales;f__Bacteroidaceae;g__Bacteroides;s__Bacteroides_xylanisolvens	d__Bacteria;p__Bacteroidetes;c__Bacteroidia;o__Bacteroidales;f__Barnesiellaceae;g__Barnesiella;s__Barnesiella_intestinihominis	d__Bacteria;p__Bacteroidetes;c__Bacteroidia;o__Bacteroidales;f__Odoribacteraceae;g__Butyricimonas;s__Butyricimonas_virosa	d__Bacteria;p__Bacteroidetes;c__Bacteroidia;o__Bacteroidales;f__Odoribacteraceae;g__Odoribacter;s__Odoribacter_splanchnicus	d__Bacteria;p__Bacteroidetes;c__Bacteroidia;o__Bacteroidales;f__Prevotellaceae;g__Prevotella;s__Prevotella_copri	d__Bacteria;p__Bacteroidetes;c__Bacteroidia;o__Bacteroidales;f__Rikenellaceae;g__Alistipes;s__Alistipes_finegoldii	d__Bacteria;p__Bacteroidetes;c__Bacteroidia;o__Bacteroidales;f__Rikenellaceae;g__Alistipes;s__Alistipes_indistinctus	d__Bacteria;p__Bacteroidetes;c__Bacteroidia;o__Bacteroidales;f__Rikenellaceae;g__Alistipes;s__Alistipes_inops	d__Bacteria;p__Bacteroidetes;c__Bacteroidia;o__Bacteroidales;f__Rikenellaceae;g__Alistipes;s__Alistipes_putredinis	d__Bacteria;p__Bacteroidetes;c__Bacteroidia;o__Bacteroidales;f__Rikenellaceae;g__Alistipes;s__Alistipes_shahii	d__Bacteria;p__Bacteroidetes;c__Bacteroidia;o__Bacteroidales;f__Tannerellaceae;g__Parabacteroides;s__Parabacteroides_distasonis	d__Bacteria;p__Bacteroidetes;c__Bacteroidia;o__Bacteroidales;f__Tannerellaceae;g__Parabacteroides;s__Parabacteroides_goldsteinii	d__Bacteria;p__Bacteroidetes;c__Bacteroidia;o__Bacteroidales;f__Tannerellaceae;g__Parabacteroides;s__Parabacteroides_merdae	d__Bacteria;p__Firmicutes;c__Bacilli;o__Bacillales;f__Bacillales_unclassified;g__Gemella;s__Gemella_sanguinis
PDP001	0	0	0	0	0	0	0.166239	0	0	0	0.000126845	0.0183052	0	5.51e-05	0	0	0.00177256	0.00234521	0.000655641	5.43e-06	0	0.0132783	0	0.0127916	0.00363231	0	0.0457128	0.00951023	0	0	0	0	0.00081763	0.0240591	0.00594719	0.000528386	0.0257419	0.00189971	0.00607301	0.000286068	0.00298322	0.000691297	0	0.0118532	0.0192972	0.0160518	0.000679719	0	0
PDP002	0	0	0	0	0	0	0.145877	0	0	0.0547403	0.07408	0.022462	0	0	0	0	0.00388808	0.00330102	0.000134082	1.51e-05	0.000458281	0	0	0.0285444	0	0	0	0	0.00728266	0.00393151	0	0.0345023	0.0143935	0.196463	0	0.0112095	0	0.000103864	0	0	0.0562807	0.00119573	0	0	0	0.0152207	0	0	0
PDP003	0	0	0	0	0	0	0.298515	0	0	0.0381128	0	0.023802	0	7.48e-05	0	0	0.0003304	0.0014675	0.0003723	0	0.0020001	0.0017041	0	0.0033195	0	0	0	0.000375	0	0.0016405	0	0	0.0010194	0.115881	0.0298414	0.0245453	0	0.0008384	0.0003922	0	0	0	0	0	0	0.0018659	0	0.0022998	0
PDP004	0.000202646	0.00026329	0.000809383	0	0	0	0	0	0	0	0.0376323	0	0	0	0	0	0.0034749	0.00936854	0.0121517	0.00156072	0.0155026	0	0	0	0	0	0.00142132	0	0	0.000994516	0	0	0	0	0.00261979	0	0	0	0	0	0.0799813	0	0	0	0	0.000660375	0	0	0
PDP005	0	0	0	0	0	0	0.270989	0	0.106537	0.120143	0.125883	0.0386319	0	0.000152261	0	0	0.000352064	0.000269115	7.99e-05	0	0.00100502	0	0	0.00211563	0.00493715	0	0	0.00138161	0	0.000173154	0	0	0	0.00439454	0.00463275	0	0.00390435	0	0.000382841	0	0.0286202	0.00158579	0.0221754	0.00544923	0.00255728	0.00111537	0	0	0
PDP006	0	0	0	0	0	0	0	0	0.00260529	0.0299172	0	0.0715534	8.57e-05	0.000471453	0	0	0.00142249	0.00116363	0	0	0.000320757	0.0118425	0.0020641	0.019287	0	0	0.000880903	0	0	0	0.00417395	0	0.00513833	0.0383803	0	0.00354839	0	0	4.47e-05	0	0.0187446	0	0	0.0125698	0.000542588	0.00260177	0.00456725	0	0
PDP007	0	0	0	0	0	0	0	0	0	0	0	0.0581434	0	0.000153295	0	0	0.00644975	0.0110389	0.00150279	8.59e-05	0.00185067	0	0.0135395	0.0697996	0	0	0	0	0.00306805	0.00320658	0	0	0	0.171002	0	0	0	0	0.00321653	0	0	0	0	0.010807	0.00453125	0.0437272	0	0.0167834	0
PDP008	0	0	0	0	0	0.000111339	0.223026	0	0	0.00886069	0.00874184	0.0395401	0	9.73e-05	8.0428e-05	0	0.000252188	4.41e-05	0.00104707	0	0.00165478	0	0	0.00480437	0	0	0	0	0	0.00210933	0	0	0.00802369	0.126433	0.0163526	0.000285099	0.0193037	0	0.00202901	0	0.0434684	0	0.0543997	0	0	0.0128629	0	0.013417	0
PDP009	0	0	0	0	0	0	0	0.00073569	0	0	0	0.0280382	0	0	0	0	0.00450675	0.00655278	0.00236932	6.88e-05	0.00327548	0	0	0	0	0.00119404	0	0.0262027	0	0.00700631	0	0	0.00462194	0.0868256	0.0219618	0	0	0	0	0	0.000146997	0	0	0.0231632	0	0.00385043	0	0.0472799	0
PDP010	0	0	0	0	0	0	0.105208	0	0.00277939	0	0	0.0970859	0	0.000432717	0.000148668	0	0.00373733	0.00258734	0	0	0	0.0343282	0.0137819	0	0	0.00384422	0	0	0.00306767	0.000505691	0	0.00997019	0.00196429	0.0556501	0.0452646	0.00658567	0.0159289	0	0.0117684	0.019292	0.002074	0.00426013	0	0.0575639	0.0320186	0.0120117	0	0.0570708	0
PDP011	0	0	0	0	0	0	0	0	0	0	0	0.0289074	0	4.59e-05	0	0	0.00424632	0.00577096	4.13e-05	0	0.00134528	0.0174589	0	0.0083983	0	0.0104988	0	0	0	0.001674	0	0.0456005	0	0.0446937	0.0328638	0	0.0563334	0	0.00962244	0	0.0874224	0.00143781	0	0.0907958	0.00474619	0	0	0.0340285	0
PDP012	0	0.00013894	0	0	0	0.000123405	0.253529	0	0	0.00947968	0	0.0386883	2.25e-05	0.000104563	0	0	0.00305559	0.00258676	0	1.36e-05	0	0.00172788	0	9.7732e-05	0.00185074	0	0	0.00801965	0	0.000843448	0.00042222	0.00204797	0.000154146	0.019887	0.00272603	0.0018644	0.000122413	2.19e-05	0.00047621	0	0	0.000511358	6.71e-05	0.00826502	0.00610049	0.00250985	0.00422474	0.0024606	0
PDP014	0	0	0	0	0	0.000119575	0.546197	0	0.0385706	0.00715826	0	0.0604846	2.74e-05	0.000184069	6.83e-05	1.49e-05	0.00221323	0.00181866	3.02e-05	2.9e-06	0.00114898	0.00584534	0.00797545	0.00418872	0	0	0	0	0.00199341	0.0179708	0.000701024	0.00249985	0.00120806	0.0143758	0	0.000319767	0.00379905	0	0.00108629	0	0	0.0010269	0	0.0226341	0	0.000764517	0.00138482	0	0
PDP015	0	0	0	0	0	0	0.295233	0.000310532	0	0.00708611	0	0.16982	3.976e-05	0.0010968	0.000326054	4.48e-05	0.00036879	0.00158381	0	0	0	0.00107097	0	0.00354215	0.00138278	0	0	0.00305429	0	0.000598102	0.000147559	0	0.00065434	0.0412218	0.00514903	0.000627868	0.00846602	8.4623e-05	3.2212e-05	0	0.000145645	0	0	0.00978724	0.00224931	0.00390074	0	0	0
PDP016	0	0	0	0	0	0	0	0	0	0	0	0.126926	2.46e-05	0.0005925	0.0001336	0	0.0034729	0.00673	0	6.95e-05	0.0019297	0.0014036	0.0004481	3.37e-05	0.0231285	0	0	0	0	0	0	0.0056687	0.0006791	0.0208492	0.0102061	0.0050402	0	0	0	0	0.017983	0	0	0.0240926	0.0007704	0.0017706	0	0.0379333	0
PDP017	0	0	0	0	0	0	0	0	0	0.00596918	0.0301401	0.0553981	0	0.000184914	0	0	0.00661668	0.0123473	0.000865633	6.3339e-05	0.00270527	0.00296653	0.00550959	0.00197722	0.0289471	0	0.00424061	0	0	0.00579447	0	5.81e-05	0.00252816	0.0210593	0.00244611	0.00723166	0	0	0	0	0.000854226	0	0	0.0298269	0.004211	0.00909901	0.00318556	0.00124136	0
PDP018	0	0	0	0	0	0	0	0	0	0.00685571	0.0046559	0.0147809	0	0	0	0	0.000995863	0.00171458	0	0	0	0.00265762	0.000847663	0.00464864	0	0.000503174	0	0	0	0.00386409	0.000934365	0.00141385	0.00139278	0.0048417	0.00407671	0.00126504	0.012978	0	0.00285804	0.325419	0	0	0	0.0221783	0.000282285	0.0499533	0	0.00287679	0
PDP019	0.000165293	7.13e-05	9.51e-06	0	0	5.9279e-05	0.454893	0.00278631	0.0177065	0.036002	0.00175885	0.0327675	2.23e-05	4.5926e-05	0.00011957	0	0.0061286	0.00162784	0.000843866	5.78e-05	0.000128168	0.00427001	0	0	0	0	0.0358616	0.0128603	0	0.00452564	0	0	0.00020434	0.0335097	0.00295393	0.000599871	0	0	0	0	0.0139594	0.00163675	0	0.0138374	0	0.0117143	0.00250499	0	0.000101766
PDP020	0	0	0	0	0	0	0.0215981	0	0	0.0113047	0	0.0355495	2.92e-05	6.79e-05	0	0	0.0009966	0.002388	0	0	0.0002043	0.004562	0	0.0044585	0.118011	0	0.0006167	0.0009505	0.0106359	0.0018707	0.0029629	0.0511914	0.0006587	0.0545501	0.0649696	0.0012257	0.0104236	0.0050399	0.0079952	0	0.0057184	0	0.0299624	0	0.0341433	0.0049431	0	0.130793	0
[truncated: 222 more columns]

## Sheet: Figure 3c
BASELINE (BL)
Study Code	B.adolescentis	F.prausnitzii	B.uniformis	C.aerofaciens	R.bromii	A.hadrus	F.saccharivorans	E.rectale	A.muciniphila	A.putredinis	R.faecis	B.longum	E.hallii	E.coli	B.pseudocatenulatum	D.longicatena	B.obeum	A.finegoldii	P.copri	R.bicirculans	B.vulgatus	R.torques	E.siraeum	C.comes	D.sp.CAG.357	P.merdae	B.bifidum	Other Species (˂1%)
PDP001	0.0246219	0.0532756	0.0110047	0.0348018	0.0480793	0.0659896	0.00936122	0.0208249	0.175585	0.00281237	0.00229459	0	0.0202947	0.0248354	0.00208067	0.0110172	0.00536153	0.00259906	0.0147064	0.00560951	0.0121128	0.00928003	0.180455	0.0028846	0	0	0	0.260112
PDP002	0.0779645	0.108747	0.25104	0.0192014	0	0.0281089	0.0117875	0.0222413	0	0	0.0375984	0.0607347	0.0192946	0.0009129	0.0971824	0.0046559	0.0001298	0.056364	0	0.0022729	0	0.0038689	0	0.003437	0.0212252	0	0	0.173233
PDP003	0.135582	0.0700393	0.197293	0.0213929	0	0.020097	0.0131011	0.0755964	0	0	0.0114042	0.0511578	0.0206835	0.00266756	0.0720598	0.00650162	0.00305639	0.0540333	0	0.00551126	0	0.00487409	0	0.00457598	0.014503	0	0	0.21587
PDP004	0	0.0366713	0	0	0.0869373	0.104895	0.0015635	0.0471312	0	0	0.0100889	0.000304621	0.00937259	0.000309987	0.0618117	0.00110075	0.107404	0.0004011	0	0.000940489	0.000575935	0	0	0.00499633	0	0	0	0.525495
PDP005	0.401243	0	0.00147361	0.0209216	0.128266	0.0100349	0	0	0.000370501	0	0	0.0484715	0	0.154539	0.0479942	0	0.000404564	0.00187336	0	0	0.00229841	0.000557602	0.00051095	0	0	0	0.129291	0.0517509
PDP006	0	0.0446036	0.0343166	0.0302796	0.0849625	0.00724861	0.0318128	0.0168208	0	0.0603778	0	0.0157474	0.00876774	0.00719653	0	0.0219347	0.0295847	0.0524313	0	0.00728855	0	0.063872	0.0049076	0.0595192	0	0	0.00165631	0.416672
PDP007	0	0.0420308	0.163386	0.0392902	0	0.0117907	0.0352292	0.0587384	0.00129251	0.0326567	0.00531609	0	0.0242239	0.11852	0	0.0180183	0.0209738	0.00063461	0	0.00960434	0	0.00395319	0	0.00739236	0	0.00661025	0	0.400338
PDP008	0.00609986	0.0166221	0.00357275	0.0353979	0	0.000470472	0.000242571	0.000816744	0.0819167	0	0.00817106	0.0278856	0.119419	0.017317	0.0822786	0.003748	0	0.00118824	0	0	0.00185546	0.0674314	0.00337862	0.000303968	0	0.000524332	0	0.52136
PDP009	0	0.195031	0.0145474	0.0186547	0	0.0811914	0.0308044	0.0791789	0	0.0207673	0	0	0.00732763	0	0	0.0416661	0.0209921	1.74296e-05	0	0	0.0194536	0.0201006	0.00329629	0.0272424	0	0.010902	0	0.408826
PDP010	0.00164237	0.155088	0.0999392	0.0522544	0	0.00601282	0.0215355	0.0173939	0	0.075794	0.00684674	0	0.0155809	0.000116767	0	0.0689808	0.00520056	0.00169343	0.0784529	0.0582224	0.0429716	0.0307684	0	0.00484856	0	0.019012	0	0.237645
PDP011	0	0.00955787	0.0252713	0.054767	0	0.134894	0.0660182	0.00169934	0.0329865	0.0459364	0	0	0.0417016	0	0	0.00127327	0.00495272	0.0126592	0	0.00203289	0.0420357	0.0509617	0	0.0173768	0	0.00538212	0	0.450493
PDP012	0.00824844	0.016678	0.0040665	0.068897	0.11693	0.0903344	0.0122369	0.0377758	0.0418391	0.00483709	0.0366624	0.00835673	0.0198779	0.000260112	0	0.00987127	0.0265927	0	0	0.0262778	0.002512	0.0131179	0.00845224	0.036766	0	0.000270725	0	0.409139
PDP013	Failed Sequencing	Failed Sequencing	Failed Sequencing	Failed Sequencing	Failed Sequencing	Failed Sequencing	Failed Sequencing	Failed Sequencing	Failed Sequencing	Failed Sequencing	Failed Sequencing	Failed Sequencing	Failed Sequencing	Failed Sequencing	Failed Sequencing	Failed Sequencing	Failed Sequencing	Failed Sequencing	Failed Sequencing	Failed Sequencing	Failed Sequencing	Failed Sequencing	Failed Sequencing	Failed Sequencing	Failed Sequencing	Failed Sequencing	Failed Sequencing	Failed Sequencing
PDP014	0.246662	0.00819286	0.0354328	0.0220238	0.0489534	0.00730657	0.000429491	0.00440675	0.0205241	0.0595613	0.000407706	0.00419382	0.00399543	0.15977	0	0.00257775	0.00230046	0.000147782	0	0	0	2.31913e-05	0.00570035	0.00359285	0.00379846	0	0.0151262	0.344873
PDP015	0.11451	0.0574171	0.0453478	0.112498	0.0183473	0.00873065	0.0128643	0	0.0952543	0.00293615	0.0669783	0.00498677	0.0483025	0	0	0.0218936	0.000819767	1.08325e-05	0	0.00713653	0.0292663	0	0	0.0259233	0.0895949	0.000145418	0	0.237036
PDP016	0	0.0952548	0.0521462	0.0445159	0.251726	0.0138364	0.020033	0.0356313	0.0106929	0.0320497	0.103768	0	0.0123154	0.00128892	0	0.0258023	0.0309442	0.00777655	0	0.00884152	0.0304846	0.00260436	0	0	0	0.00628921	0	0.213998
PDP017	0	0.0499158	0.0346764	0.0994022	0.22522	0.0177894	0.0284287	0	0	0.026762	0	0.00262143	0	0	0.0287606	0.0317225	0.0469856	0.00187189	0	0.0133766	0.00112712	0	0.00169513	0.00793117	0	0.00092164	0	0.380792
PDP018	0	0.0686478	0.00421603	0.091035	0.0132813	0.0037555	0.00847354	0	0.0545187	0.0699281	0.0964532	0.0208154	0.00576731	0.122276	0.0112062	0.010899	0.00158353	0	0.0831357	0	0.00110017	0.0081103	0	0.00106566	0.123732	0.000657152	0	0.199342
PDP019	0.327034	0.000943746	0.000395847	0.127498	0	0.0730565	0.000925846	0	0	0.000104149	0.000227012	0.149634	0.00856908	0.0002382	0.00346478	0.0126166	0.0247992	0.000195686	0	0.00164665	0.000350078	0.0216739	0	0.00983199	0	0	0.0755187	0.161276
PDP020	0.0401877	0.0586082	0.052358	0.0960822	0	0.0329771	0.0086564	0.0577458	0.0001119	0	0	0.0303884	0.0304931	0.0150601	0	0.0156178	0.0006635	0.0025749	0	0.0024551	0.0520727	0.0110263	0	0.0168	0	0.0363016	0	0.439819
POST BAR (PB)
Study Code	B.adolescentis	F.prausnitzii	B.uniformis	C.aerofaciens	R.bromii	A.hadrus	F.saccharivorans	E.rectale	A.muciniphila	A.putredinis	R.faecis	B.longum	E.hallii	E.coli	B.pseudocatenulatum	D.longicatena	B.obeum	A.finegoldii	P.copri	R.bicirculans	B.vulgatus	R.torques	E.siraeum	C.comes	D.sp.CAG.357	P.merdae	B.bifidum	Other Species (˂1%)
PDP001	0.166239	0.0402363	0.0240591	0.0183052	0.0262523	0.00961494	0.0111689	0.00141774	0.24136	0.0118532	7.16195e-05	0	0.014788	0.010625	0.000126845	0.00481029	0.00225678	0.00298322	0.000286068	0.00183291	0.00594719	0.00195289	0.128541	0.0011953	0	0	0	0.274078
PDP002	0.145877	0.0623735	0.196463	0.022462	0	0.0206485	0.0117271	0.0742469	0	0	0.0109329	0.0547403	0.0204363	0.00219424	0.07408	0.00646346	0.00270206	0.0562807	0	0.00529214	0	0.00447844	0	0.00434996	0.014957	0	0	0.209295
PDP003	0.298515	0.0761033	0.115881	0.023802	0	0.0490277	0.0675458	0.0898053	0.0055998	0	0	0.0381128	0.0429099	0.001691	0	0.0173381	0.0141661	0	0	0	0.0298414	0.0201051	0	0.0252986	0.0115429	0.0022998	0	0.070414
PDP004	0	0.151586	0	0	0.0262585	0.0566208	0.117527	0.213819	0	0	0.0977638	0	0.00367715	0.000864122	0.0376323	0	0.0200413	0.0799813	0	0.00086142	0.00261979	0	0.00401679	0.000837203	0	0	0	0.185894
PDP005	0.270989	0.000177158	0.00439454	0.0386319	0.106353	0.076719	0	0	0.000629686	0.00544923	0	0.120143	0	0.00678404	0.125883	0	0.00039285	0.0286202	0	0	0.00463275	0.0017627	0.00324026	0	0	0	0.106537	0.0986603
PDP006	0	0.00922118	0.0383803	0.0715534	0.069465	0.0253829	0.16139	0.012279	0	0.0125698	0.000190929	0.0299172	0.0160197	0.000161633	0	0.0195154	0.0701522	0.0187446	0	0.0108426	0	0.0306151	0.000771041	0.0669161	0	0	0.00260529	0.333307
PDP007	0	0.101142	0.171002	0.0581434	0	0.00822243	0.0404546	0.0614204	0.0149434	0.010807	0.00520552	0	0.0170222	0	0	0.0349396	0.0420242	0	0	0.0245534	0	0.000986846	0.000420412	0.0108772	0	0.0167834	0	0.381052
PDP008	0.223026	0.0642677	0.126433	0.0395401	0	0.0110476	0.01159	0.0011601	0.076074	0	0.0262047	0.00886069	0.0456549	0.000481768	0.00874184	0.0220633	0	0.0434684	0	0	0.0163526	0.00515119	0.0158476	0.00751682	0	0.013417	0	0.233101
PDP009	0	0.245715	0.0868256	0.0280382	0	0.0651266	0.0724613	0.074782	0	0.0231632	0	0	0.00580605	0	0	0.0313486	0.0192642	0.000146997	0	0	0.0219618	0.00889219	0.0295198	0.0112778	0	0.0472799	0	0.228391
PDP010	0.105208	0.13268	0.0556501	0.0970859	0	0.0105188	0.0122414	0.0431057	0	0.0575639	0.000144943	0	0.0210528	0.00117092	0	0.0420118	0.00336943	0.002074	0.019292	0.0585461	0.0452646	0.00867195	0	0.00341976	0	0.0570708	0.00277939	0.221078
PDP011	0	0.043877	0.0446937	0.0289074	0	0.0594446	0.0812164	0.0271781	0.0110526	0.0907958	0	0	0.00877253	0	0	0.00291654	0.00256181	0.0874224	0	0.0092346	0.0328638	0.0222286	0	0.00881695	0	0.0340285	0	0.403989
PDP012	0.253529	0.0418774	0.019887	0.0386883	0.0918293	0.0501314	0.0235252	0.0670981	0.015844	0.00826502	0.0557185	0.00947968	0.0149749	0	0	0.00248473	0.0129442	0	0	0.0629421	0.00272603	0.00739502	0.0195724	0.00791057	0	0.0024606	0	0.190717
PDP013	Failed Sequencing	Failed Sequencing	Failed Sequencing	Failed Sequencing	Failed Sequencing	Failed Sequencing	Failed Sequencing	Failed Sequencing	Failed Sequencing	Failed Sequencing	Failed Sequencing	Failed Sequencing	Failed Sequencing	Failed Sequencing	Failed Sequencing	Failed Sequencing	Failed Sequencing	Failed Sequencing	Failed Sequencing	Failed Sequencing	Failed Sequencing	Failed Sequencing	Failed Sequencing	Failed Sequencing	Failed Sequencing	Failed Sequencing	Failed Sequencing	Failed Sequencing
PDP014	0.546197	0.0193795	0.0143758	0.0604846	0.0539526	0.027009	0.00275272	0.000130491	0.0179814	0.0226341	0.0022564	0.00715826	0.0114607	0.00713032	0	0.00369901	0.0100275	0	0	0	0	0.000241553	0.0157036	0.00589511	0.0100008	0	0.0385706	0.122959
PDP015	0.295233	0.0312761	0.0412218	0.16982	0.00562998	0.0151087	0.0470793	0	0.0746093	0.00978724	0.00504729	0.00708611	0.0613911	0.0012231	0	0.0372027	0.00255442	0.000145645	0	0.00892974	0.00514903	0	0	0.0231213	0.0518203	0	0	0.106564
PDP016	0	0.0988846	0.0208492	0.126926	0.093535	0.0345083	0.0881628	0.0123479	0.108685	0.0240926	0.0376596	0	0.0120136	0	0	0.0321395	0.0477803	0.017983	0	0.0339559	0.0102061	0.0082042	0	0.0006091	0	0.0379333	0	0.153524
PDP017	0	0.140428	0.0210593	0.0553981	0.11826	0.0688016	0.0799679	0	0	0.0298269	0	0.00596918	0	0	0.0301401	0.048289	0.0131621	0.000854226	0	0.0722029	0.00244611	0	0.00704064	0.0102685	0	0.00124136	0	0.294644
PDP018	0	0.087853	0.0048417	0.0147809	0.0263848	0.00715352	0.0141906	0	0.00601107	0.0221783	0.134439	0.00685571	0.00943479	0.0689364	0.0046559	0.0109045	0.00123076	0	0.325419	0.00931532	0.00407671	0.00435083	0.00589372	0.000939406	0.0923693	0.00287679	0	0.134908
PDP019	0.454893	0.0334576	0.0335097	0.0327675	0	0.0303283	0.0162275	0.000441254	0	0.0138374	0.00187983	0.036002	0.0231305	0.0107757	0.00175885	0.0183955	0.0119556	0.0139594	0	0.0222033	0.00295393	0.00766722	0.00146569	0.00195499	0	0	0.0177065	0.212729
PDP020	0.0215981	0.152792	0.0545501	0.0355495	0	0.0274314	0.0172643	0.0228382	0	0	0	0.0113047	0.0129296	0	0	0.0245504	0.0020355	0.0057184	0	0.0424348	0.0649696	0.001982	0.0008143	0.014285	0	0.130793	0	0.35616

## Sheet: Figure 3d-m
BASELINE (BL)
Study Code	Proteobacteria	E.coli	F.prausnitzii	B.adolescentis	F.saccharivorans	R.bicirculans	P.merdae	R.bromii	R.torques	Total SCFA
PDP001	0.0285522	0.0248354	0.0532756	0.0246219	0.00936122	0.00560951	0	0.0480793	0.00928003	1.95868
PDP002	0.0020546	0.0009129	0.108747	0.0779645	0.0117875	0.0022729	0	0	0.0038689	1.47867
PDP003	0.00271202	0.00266756	0.0700393	0.135582	0.0131011	0.00551126	0	0	0.00487409	1.36806
PDP004	0.000309987	0.000309987	0.0366713	0	0.0015635	0.000940489	0	0.0869373	0	2.47695
PDP005	0.154539	0.154539	0	0.401243	0	0	0	0.128266	0.000557602	2.3634
PDP006	0.0127227	0.00719653	0.0446036	0	0.0318128	0.00728855	0	0.0849625	0.063872	2.9055
PDP007	0.11852	0.11852	0.0420308	0	0.0352292	0.00960434	0.00661025	0	0.00395319	3.34083
PDP008	0.017317	0.017317	0.0166221	0.00609986	0.000242571	0	0.000524332	0	0.0674314	2.75974
PDP009	0.000819189	0	0.195031	0	0.0308044	0	0.010902	0	0.0201006	1.68062
PDP010	0.00531853	0.000116767	0.155088	0.00164237	0.0215355	0.0582224	0.019012	0	0.0307684	2.94873
PDP011	0.0212131	0	0.00955787	0	0.0660182	0.00203289	0.00538212	0	0.0509617	1.2852
PDP012	0.00162272	0.000260112	0.016678	0.00824844	0.0122369	0.0262778	0.000270725	0.11693	0.0131179	1.20075
PDP013	Failed Sequencing	Failed Sequencing	Failed Sequencing	Failed Sequencing	Failed Sequencing	Failed Sequencing	Failed Sequencing	Failed Sequencing	Failed Sequencing	Non-Detectable
PDP014	0.162934	0.15977	0.00819286	0.246662	0.000429491	0	0	0.0489534	2.31913e-05	3.22635
PDP015	0.00900256	0	0.0574171	0.11451	0.0128643	0.00713653	0.000145418	0.0183473	0	2.28597
PDP016	0.00333036	0.00128892	0.0952548	0	0.020033	0.00884152	0.00628921	0.251726	0.00260436	1.27877
PDP017	0.000698992	0	0.0499158	0	0.0284287	0.0133766	0.00092164	0.22522	0	1.47188
PDP018	0.126008	0.122276	0.0686478	0	0.00847354	0	0.000657152	0.0132813	0.0081103	Non-Detectable
PDP019	0.0002382	0.0002382	0.000943746	0.327034	0.000925846	0.00164665	0	0	0.0216739	1.54979
PDP020	0.0216037	0.0150601	0.0586082	0.0401877	0.0086564	0.0024551	0.0363016	0	0.0110263	1.32962
POST BAR (PB)
Study Code	Proteobacteria	E.coli	F.prausnitzii	B.adolescentis	F.saccharivorans	R.bicirculans	P.merdae	R.bromii	R.torques	Total SCFA
PDP001	0.0123085	0.010625	0.0402363	0.166239	0.0111689	0.00183291	0	0.0262523	0.00195289	3.41283
PDP002	0.00219424	0.00219424	0.0623735	0.145877	0.0117271	0.00529214	0	0	0.00447844	1.78964
PDP003	0.002532	0.001691	0.0761033	0.298515	0.0675458	0	0.0022998	0	0.0201051	2.94994
PDP004	0.00115823	0.000864122	0.151586	0	0.117527	0.00086142	0	0.0262585	0	2.32684
PDP005	0.0083318	0.00678404	0.000177158	0.270989	0	0	0	0.106353	0.0017627	7.51568
PDP006	0.00316041	0.000161633	0.00922118	0	0.16139	0.0108426	0	0.069465	0.0306151	2.1423
PDP007	0	0	0.101142	0	0.0404546	0.0245534	0.0167834	0	0.000986846	3.55784
PDP008	0.00152943	0.000481768	0.0642677	0.223026	0.01159	0	0.013417	0	0.00515119	2.31616
PDP009	0	0	0.245715	0	0.0724613	0	0.0472799	0	0.00889219	2.85236
PDP010	0.00312524	0.00117092	0.13268	0.105208	0.0122414	0.0585461	0.0570708	0	0.00867195	2.03417
PDP011	0.0155201	0	0.043877	0	0.0812164	0.0092346	0.0340285	0	0.0222286	3.03624
PDP012	0.00266598	0	0.0418774	0.253529	0.0235252	0.0629421	0.0024606	0.0918293	0.00739502	2.76031
PDP013	Failed Sequencing	Failed Sequencing	Failed Sequencing	Failed Sequencing	Failed Sequencing	Failed Sequencing	Failed Sequencing	Failed Sequencing	Failed Sequencing	Non-Detectable
PDP014	0.00762534	0.00713032	0.0193795	0.546197	0.00275272	0	0	0.0539526	0.000241553	3.50536
PDP015	0.00512777	0.0012231	0.0312761	0.295233	0.0470793	0.00892974	0	0.00562998	0	3.18183
PDP016	7.78e-05	0	0.0988846	0	0.0881628	0.0339559	0.0379333	0.093535	0.0082042	2.32701
PDP017	0	0	0.140428	0	0.0799679	0.0722029	0.00124136	0.11826	0	2.44002
PDP018	0.0699506	0.0689364	0.087853	0	0.0141906	0.00931532	0.00287679	0.0263848	0.00435083	Non-Detectable
PDP019	0.0107757	0.0107757	0.0334576	0.454893	0.0162275	0.0222033	0	0	0.00766722	3.20116
PDP020	0.017565	0	0.152792	0.0215981	0.0172643	0.0424348	0.130793	0	0.001982	1.24514

## Sheet: Figure 4
BASELINE (BL)
Study Code	Zonulin	Calprotectin	NfL
PDP001	14.9805	23.4155	101.858
PDP002	28.5015	3.819	37.5535
PDP003	18.695	2.486	42.683
PDP004	28.733	21.828	76.8114
PDP005	18.028	77.514	138.269
PDP006	39.361	252.371	83.058
PDP007	15.552	20.527	36.5338
PDP008	24.6435	209.952	32.7848
PDP009	21.832	2.3965	95.9301
PDP010	15.288	16.7085	27.6855
PDP011	24.1425	28.016	46.108
PDP012	25.1925	429.474	Non-Detectable
PDP013	26.519	46.6125	60.2098
PDP014	14.6735	22.966	123.886
PDP015	20.169	11.539	135.459
PDP016	19.453	17.9975	46.7959
PDP017	11.9705	104.242	40.9706
PDP018	22.8275	13.854	59.8655
PDP019	17.6295	140.65	80.9745
PDP020	13.4935	42.548	62.9734
POST BAR (PB)
Study Code	Zonulin	Calprotectin	NfL
PDP001	14.413	14.7955	93.1451
PDP002	18.61	16.473	32.1029
PDP003	14.1485	24.1545	48.1663
PDP004	16.6115	22.57	84.795
PDP005	8.399	47.474	144.243
PDP006	11.4075	149.367	66.4252
PDP007	13.5365	15.719	35.8503
PDP008	5.2605	147.544	29.3854
PDP009	8.0575	11.447	84.4491
PDP010	21.202	38.713	21.2588
PDP011	15.552	15.6375	38.9207
PDP012	13.057	366.075	Non-Detectable
PDP013	10.286	17.6075	50.9211
PDP014	5.5555	5.406	104.65
PDP015	17.718	15.889	108.491
PDP016	20.752	1.4175	31.082
PDP017	14.6295	125.239	34.4847
PDP018	21.382	0	57.1076
PDP019	17.761	48.004	80.2808
PDP020	11.1055	15.556	54.0095

## Sheet: Table 1
POST BAR FEEDBACK
Study Code	Medication Status	Would_Continue	Ease_1Bar	Ease_2Bars
PDP001	Meds	7	10	10
PDP002	Meds	5	10	8
PDP003	Meds	10	10	8
PDP004	Meds	5	10	8
PDP005	Meds	9	10	7
PDP006	Non-Medicated	5	8	6
PDP007	Non-Medicated	10	10	10
PDP008	Non-Medicated	9	10	7
PDP009	Non-Medicated	10	10	10
PDP010	Non-Medicated	10	10	10
PDP011	Meds	5	9	2
PDP012	Non-Medicated	5	6	8
PDP013	Meds	9	10	8
PDP014	Meds	10	10	10
PDP015	Meds	10	9	9
PDP016	Non-Medicated	10	5	7
PDP017	Non-Medicated	10	10	8
PDP018	Non-Medicated	8	5	3
PDP019	Non-Medicated	5	7	5
PDP020	Meds	6	7	3
GASTROINTESTINAL SYMPTOMS
BASELINE (BL)			Constipation more than 70% of time	Irregular bowel habits
Participant ID	Medication Status	gi_total	gi_16_BL	gi_18_BL
PDP001	Meds	25	0	1
PDP002	Meds	2	0	0
PDP003	Meds	72	8	8
PDP004	Meds	18	0	1
PDP005	Meds	53	7	0
PDP006	Non-Medicated	79	5	7
PDP007	Non-Medicated	1	0	0
PDP008	Non-Medicated	9	0	1
PDP009	Non-Medicated	16	2	2
PDP010	Non-Medicated	7	0	0
PDP011	Meds	71	7	5
PDP012	Non-Medicated	55	0	1
PDP013	Meds	27	1	3
PDP014	Meds	50	5	7
PDP015	Meds	30	3	0
PDP016	Non-Medicated	24	0	0
PDP017	Non-Medicated	27	0	2
PDP018	Non-Medicated	65	0	5
PDP019	Non-Medicated	16	2	2
PDP020	Meds	70	6	3
POST BAR (PB)			Constipation more than 70% of time	Irregular bowel habits
Participant ID	Medication Status	gi_total	gi_16_PB	gi_18_BL
PDP001	Meds	12	0	1
PDP002	Meds	6	0	0
PDP003	Meds	15	1	1
PDP004	Meds	18	0	0
PDP005	Meds	23	0	2
PDP006	Non-Medicated	88	2	4
PDP007	Non-Medicated	2	0	0
PDP008	Non-Medicated	20	0	1
PDP009	Non-Medicated	15	5	0
PDP010	Non-Medicated	1	0	0
PDP011	Meds	34	1	2
PDP012	Non-Medicated	23	1	2
PDP013	Meds	10	0	0
PDP014	Meds	33	2	2
PDP015	Meds	29	5	0
PDP016	Non-Medicated	33	0	0
PDP017	Non-Medicated	17	0	0
PDP018	Non-Medicated	79	0	6
PDP019	Non-Medicated	48	6	6
PDP020	Meds	47	6	3

## Sheet: Table 2
BASELINE (BL)
Study Code	Acetate	Propionate	Butyrate	Total SCFA	Butyrate.SCFA	Propionate+Butyrate.SCFA	Zonulin	LBP.BL	Calprotectin	IFNg	IL6	IL8	IL10	TNFa	CRP	BDNF	NfL	HMGB1
PDP001	1.85528	0.0694907	0.0339123	1.95868	0.0173138	0.0868045	14.9805	16593	23.4155	3.23042	0.769306	12.148	0.676364	0.967521	1	5484.36	101.858	291.429
PDP002	1.37113	0.0509681	0.0565776	1.47867	0.0382624	0.0892305	28.5015	10327.5	3.819	1.1809	0.562487	9.64385	0.26544	0.136611	1	6941.83	37.5535	110.752
PDP003	1.24912	0.0784599	0.0404856	1.36806	0.0295934	0.108053	18.695	6135	2.486	2.78076	0.511924	8.65353	0.31342	0.530166	1	5065.27	42.683	111.978
PDP004	2.40251	0.0445543	0.029885	2.47695	0.0120652	0.0566195	28.733	11850	21.828	8.39853	1.44038	7.64161	0.231059	0.718858	1	8000	76.8114	237.387
PDP005	2.27585	0.0612993	0.0262451	2.3634	0.0111048	0.0724041	18.028	15291	77.514	3.73691	0.493682	11.4921	0.180387	0.75024	1	3606.81	138.269	490.279
PDP006	2.68885	0.173208	0.0434498	2.9055	0.0149543	0.188163	39.361	7287	252.371	6.80796	0.59621	10.2128	0.463461	0.609904	1	3585.34	83.058	176.024
PDP007	3.1912	0.0985038	0.0511196	3.34083	0.0153015	0.113805	15.552	7474.5	20.527	1.99225	0.47063	4.80474	0.279624	0.588148	1	3648.83	36.5338	181.469
PDP008	2.57912	0.0906862	0.0899383	2.75974	0.0325894	0.123276	24.6435	13590	209.952	1.65977	0.451043	10.5357	0.169889	0.6351	1	8000	32.7848	379.406
PDP009	1.5549	0.0414318	0.0842912	1.68062	0.0501547	0.0915866	21.832	15596.3	2.3965	2.66706	0.385481	12.2485	0.169591	0.675169	1	7219.52	95.9301	430.315
PDP010	2.54582	0.230459	0.172451	2.94873	0.058483	0.288942	15.288	27281.2	16.7085	3.46734	1.29832	9.36843	0.13743	0.552372	6	6427.06	27.6855	123.276
PDP011	1.11068	0.100236	0.074285	1.2852	0.0578002	0.158036	24.1425	15324.8	28.016	2.74933	0.401676	347.28	1.02327	0.885095	1	6620.77	46.108	170.346
PDP012	1.08689	0.0576533	0.0562158	1.20075	0.0468171	0.10447	25.1925	13201.5	429.474	2.39701	0.489784	15.9933	0.253946	0.602806	1	4797.26	61.946	209.278
PDP013	Non-Detectable	Non-Detectable	Non-Detectable	Non-Detectable	Non-Detectable	Non-Detectable	26.519	18998.3	46.6125	2.03754	0.623649	7.41886	0.209405	0.611009	1	6427.74	60.2098	131.445
PDP014	2.98114	0.0964746	0.148737	3.22635	0.0461007	0.142575	14.6735	28093.5	22.966	65.4825	1.4129	8.3503	0.134538	0.93282	20	5974.67	123.886	115.591
PDP015	2.10836	0.116738	0.0608741	2.28597	0.0266294	0.143367	20.169	13359	11.539	4.08875	0.637816	10.6035	0.217856	0.871978	1	4814.95	135.459	265.496
PDP016	1.19987	0.0374637	0.0414328	1.27877	0.0324005	0.0698642	19.453	9229.5	17.9975	3.67314	0.339116	11.5405	0.186972	0.383848	1	5732.42	46.7959	199.977
PDP017	1.3865	0.052429	0.0329494	1.47188	0.0223859	0.0748149	11.9705	18783	104.242	2.08056	0.48893	8.16875	0.36293	0.944768	1	6516.14	40.9706	207.198
PDP018	Non-Detectable	Non-Detectable	Non-Detectable	Non-Detectable	Non-Detectable	Non-Detectable	22.8275	18733.5	13.854	4.57819	1.04802	9.40317	0.126838	0.649815	1	4402.89	59.8655	240.495
PDP019	1.45106	0.0502824	0.0484419	1.54979	0.0312571	0.0815396	17.6295	12034.5	140.65	2.21709	0.609334	12.0136	0.235441	0.768009	1	7072	80.9745	258.85
PDP020	1.24528	0.0567397	0.0276023	1.32962	0.0207595	0.0774993	13.4935	10338.8	42.548	2.44272	0.305911	6.93427	0.140521	0.722396	1	4072.04	62.9734	138.218
POST BAR (PB)
Study Code	Acetate	Propionate	Butyrate	Total SCFA	Butyrate.SCFA	Propionate+Butyrate.SCFA	Zonulin	LBP_BP	Calprotectin	IFNg	IL6	IL8	IL10	TNFa	CRP	BDNF	NfL	HMGB1
PDP001	3.08572	0.239803	0.087308	3.41283	0.0255823	0.265386	14.413	15174	14.7955	2.1116	1.14468	11.3757	0.927676	0.782306	1	3130.45	93.1451	216.442
PDP002	1.51994	0.146292	0.123412	1.78964	0.0689591	0.215251	18.61	14279.3	16.473	0.894134	0.434717	8.67392	0.256973	0.125679	1	8000	32.1029	105.167
PDP003	2.83047	0.0786624	0.0408028	2.94994	0.0138317	0.0924942	14.1485	7102.5	24.1545	2.16902	0.476635	12.277	0.327996	0.720645	1	6193.99	48.1663	173.185
PDP004	2.22421	0.0685743	0.0340523	2.32684	0.0146346	0.0832089	16.6115	14780.2	22.57	11.1136	1.35028	12.6722	0.234872	0.899398	1	5995.54	84.795	293.187
PDP005	7.24947	0.201826	0.0643839	7.51568	0.0085666	0.210392	8.399	13137	47.474	3.1232	0.455742	11.5045	0.15519	0.895841	1	7721.73	144.243	383.562
PDP006	1.91495	0.165467	0.0618775	2.1423	0.0288837	0.19435	11.4075	6990	149.367	8.23297	0.717779	10.4631	0.467717	0.668669	1	4573.69	66.4252	218.118
PDP007	3.4291	0.096884	0.0318541	3.55784	0.00895322	0.105837	13.5365	5845.5	15.719	2.01605	0.437488	4.3545	0.288827	0.659262	1	5963.03	35.8503	196.648
PDP008	2.13788	0.0991683	0.0791111	2.31616	0.0341561	0.133324	5.2605	16358.2	147.544	1.56762	0.286166	8.79606	0.191954	0.545985	1	6548.82	29.3854	263.28
PDP009	2.67715	0.0738052	0.101408	2.85236	0.0355521	0.109357	8.0575	11455.5	11.447	2.31088	0.485274	13.0465	0.299186	0.717076	1	6245.5	84.4491	115.608
PDP010	1.8021	0.15257	0.0794952	2.03417	0.0390799	0.19165	21.202	31655.2	38.713	3.24508	0.966344	4.46318	0.263017	0.564079	7	4472.16	21.2588	95.0845
PDP011	2.81364	0.1133	0.109305	3.03624	0.036	0.1493	15.552	16531.5	15.6375	3.33536	0.508319	9.49861	1.49696	0.826158	1	4616.39	38.9207	135.501
PDP012	2.48398	0.138473	0.137855	2.76031	0.0499418	0.188415	13.057	15417.8	366.075	2.15466	0.590243	13.1376	0.192218	0.515562	1	3037.24	Non-Detectable	144.301
PDP013	Non-Detectable	Non-Detectable	Non-Detectable	Non-Detectable	Non-Detectable	Non-Detectable	10.286	14053.5	17.6075	1.83279	0.598589	7.29548	0.22283	0.713533	1	3687.08	50.9211	182.653
PDP014	3.24929	0.112009	0.144064	3.50536	0.0410983	0.153107	5.5555	14349	5.406	3.72954	0.605756	9.59311	0.125091	0.701723	2	4427.17	104.65	108.579
PDP015	2.95268	0.159866	0.0692878	3.18183	0.0217761	0.181642	17.718	13773	15.889	3.06475	0.665101	12.0011	0.195989	0.881532	1	3356.42	108.491	334.065
PDP016	2.18544	0.0665276	0.0750436	2.32701	0.032249	0.0987765	20.752	13749	1.4175	3.7099	0.336535	13.5945	0.195694	0.383263	1	7710.65	31.082	184.075
PDP017	2.28285	0.100837	0.0563273	2.44002	0.0230848	0.123922	14.6295	21660.8	125.239	5.68924	0.979994	8.74092	0.382125	1.18975	1	8000	34.4847	289.973
PDP018	Non-Detectable	Non-Detectable	Non-Detectable	Non-Detectable	Non-Detectable	Non-Detectable	21.382	31242.7	0	2.36574	2.2513	12.2595	0.122242	0.638043	14	3348.76	57.1076	303.309
PDP019	3.10826	0.053122	0.0397768	3.20116	0.0124258	0.0655478	17.761	15082.5	48.004	1.74967	0.504727	13.1407	0.256305	0.826774	1	5822.41	80.2808	195.973
PDP020	1.15065	0.0517332	0.0427543	1.24514	0.034337	0.0860702	11.1055	11462.2	15.556	2.87841	0.195682	3.54077	0.0874189	0.398226	1	3948.68	54.0095	248.528
																red text indicates set to max of assay	orange text indicates no included in paired analysis

[truncated: 12 more sheets: Table 3, Table 4, Supp Figure 1, Supp Table 1, Supp Table 2, Supp Table 3, Supp Table 4, Supp Table 5, Supp Table 6, Supp Table 7, Metaphlan Species Biom, Metaphlan Pathway Biom]
